# Supplementary material for: Brachypodium Antifreeze Protein Gene Products Inhibit Ice Recrystallisation, Attenuate Ice Nucleation, and Reduce Immune Response
Source: Plants (Basel). 2022 May 31;11(11):1475. doi: 10.3390/plants11111475 (PMC9182837; doi:10.3390/plants11111475)
Supplement: Supplementary file 1 [file plants-11-01475-s001.zip]

Archive with 3 entries (3 files):
- File S1.txt
- File S2.txt
- File S3.pdf
